# Supplementary material for: Blood substitution therapy rescues the brain of mice from ischemic damage
Source: Nat Commun. 2020 Aug 25;11:4078. doi: 10.1038/s41467-020-17930-x (PMC7447645; doi:10.1038/s41467-020-17930-x)
Supplement: Supplementary file 3 — source data [file 41467_2020_17930_MOESM3_ESM.xlsx]

## Sheet: Exp. 1
Exp. 1. Stroke infarction 6h vs. 23h	animal ID	Age (Months)	Gender	Assignments	infarction (cortex%)	infarction (striatum %)	infarction (hemisphere %)
Data were reported in supplemental Fig. 1	BR1	10	M	6h survival (90min tMCAO)	4.07162	44.0334	9.57034
	BR2	10	M	23h suvival (90min tMCAO)	36.59	118.24	56.4826
	BR3	10	M	23h suvival (90min tMCAO)	The mouse was dead before end point 23h survival
	BR4	10	M	23h suvival (90min tMCAO)	59.9424	123.265	44.8896
	BR5	10	M	6h survival (90min tMCAO)	8.33982	24.4985	8.57034
	BR6	10	M	6h survival (90min tMCAO)	9.99603	12.5911	5.51675
	BR7	10	M	23h suvival (90min tMCAO)	54.947	129.011	56.4826
	BR8	10	M	23h suvival (90min tMCAO)	The mouse was dead before end point 23h survival
	BR9	10	M	23h suvival (90min tMCAO)	44.947	83.5571	18.8525
	BR10	10	M	6h survival (90min tMCAO)	5.07162	14.4985	4.51675

## Sheet: Exp. 2
Exp. 2. Blood reaction to stroke					WBC in blood (*106/ml)	Neutrophils in blood (*106/ml)	Monocytes in blood (*106/ml)	CD4+ cells blood (*106/ml)	CD8+ cells blood (*106/ml)	CD19+ cells blood (*106/ml)	NK1.1+ cells blood (*106/ml)	DC blood (*106/ml)
FACS analyses were reported in Supplemental Fig. 2	BR11	3	M	control	3.4	0.3128	0.2584	0.5406	0.2788	1.9924	0.2074	0.2992
	BR12	3	M	control	3.4	0.374625	0.1485	0.644625	0.351	1.86975	0.097875	0.300375																					Stroke + BR (n=5)		Control (n=5)	BR (n=5)		Stroke (n=5)	Stroke + BR (n=5)		Control (n=5)	BR (n=5)
	BR13	3	M	6h survival (90min tMCAO)	11.8	5.358	2.36175	1.2455	0.31725	1.53925	0.95175	0.36425
	BR14	3	M	6h survival (90min tMCAO)	9.9	5.53778	0.642778	1.246	0.405444	0.860333	0.761444	0.336222
	BR15	3	M	control	4.6	0.337625	0.439375	0.6475	0.291375	2.62237	0.19425	0.337625
	BR16	3	M	6h survival (90min tMCAO)	14.8	8.362	2.6936	0.9916	0.6808	1.3616	0.9176	0.518
	BR17	3	M	control	3.6	0.455111	0.216889	0.618667	0.309333	1.90933	0.042667	0.337778																						0						0
	BR18	3	M	6h survival (90min tMCAO)	10.5	6.0585	0.861	1.0395	0.609	1.092	0.987	0.3675
	BR19	3	M	6h survival (90min tMCAO)	12.4	6.5835	1.10137	1.36125	0.730125	1.74487	0.804375	0.358875
	BR20	3	M	control	5.3	0.41475	0.46725	0.7665	0.36225	3.00825	0.252	0.36225
	BR21	3	M	6h survival (90min tMCAO)	18.6	10.9672	1.75028	1.80614	0.22344	0.89376	1.97372	1.00548
	BR22	3	M	control	2.7	0.26334	0.2394	0.4123	0.18088	1.50556	0.10906	0.19684

## Sheet: Exp. 3
Exp. 3. Blood replacement dose effects	animal ID	Age (Months)	Gender	LSI prior to MCAO (%)	LSI 1 min post-MCAO (%)	LSI 5 min post-reperfusion (%)	Neurological Score after tMCAO	LSI Prior to Blood replacement (%)		Neurological score prior to sacrifice	infarction (cortex%)	infarction (striatum %)	infarction (hemisphere %)
Data were reported in Fig. 1B-D , Fig. 2, and Supplemental Fig. 3	BR23	10	M	102.8	32.5	104.3	1	89.2	Control	2	36.087	51.6546	34.0825
	BR24	10	M	106.5	23.7	104.5	1	93	BR (500 ul)	0	3.01826	26.1548	4.91601
	BR25	10	M	102	19.5	107.6	2	94.9	BR (250 ul)	2	13.6371	42.6682	15.4437
	BR26	10	M	95.7	28.6	104.4	2	91.8	BR (500 ul)	1	0	0	0
	BR27	10	M	103	28.5	107.3	1	92.7	BR (250 ul)	1	14.1059	25.0397	13.1628
	BR28	10	M	104.6	27.9	104.2	2	96.6	Control	3	42.09	75.5372	39.0555
	BR29	10	M	96.8	26.4	106.4	1	92.5	BR (500 ul)	1	0.658887	0	0.496573
	BR30	10	M	98.6	65.3	101.2	0	101.2	excluded because LSI did not reach 70% reduction
	BR31	10	M	101.7	29.5	110.3	1	96.8	Control	2	34.4038	16.871	30.705
	BR32	10	M	96.4	18.2	105.6	1	95.8	BR (250 ul)	1	12.0028	30.0931	12.1378
	BR33	10	M	91.4	25.6	106	1	95.5	Control	5 (dead)
	BR34	10	M	106.9	30	110.7	3	88.4	BR (250 ul)	2	15.2507	42.1591	13.4031
	BR35	10	M	99.1	25.7	106.4	2	95.9	BR (500 ul)	1	2.88819	11.4651	3.45801
	BR36	10	M	100.8	27.9	105.5	2	98.5	BR (250 ul)	2	10.7444	55.4693	13.9958
	BR37	10	M	96.2	18.2	106.1	1	95.8	Control	4	59.731	135.692	59.7621
	BR38	10	M	101.3	52.3	99.7	0	99.8	excluded because LSI did not reach 70% reduction
	BR39	10	M	105.4	22	106.8	1	90	Control	5 (dead)
	BR40	10	M	103.3	18.3	109.9	1	100.4	BR (500 ul)	0	4.66421	31.2289	6.67551
	BR41	10	M	106.7	30	106.2	2	93.3	Control	2	34.6535	40.3329	30.6503
	BR42	10	M	105.7	21.9	101.9	1	95.9	BR (250 ul)	1	8.34524	23.3769	9.21677
	BR43	10	M	92	22.3	109.7	1	89	Control	3	91.1523	137.67	86.5685
	BR44	10	M	99.9	23.1	110.5	1	95.3	BR (500 ul)	1	4.88415	65.0708	25.3819
donor	BR45	3	M	donor
donor	BR46	3	M	donor
donor	BR47	3	M	donor
donor	BR48	3	M	donor
donor	BR49	3	M	donor
donor	BR50	3	M	donor
donor	BR51	3	M	donor
donor	BR52	4	M	donor
donor	BR53	4	M	donor
donor	BR54	4	M	donor
donor	BR55	4	M	donor
donor	BR56	5	M	donor

## Sheet: Exp. 4
Exp. 4. Blood replacement procedures and stroke outcomes	animal ID	Age (Months)	Gender	Assignments	Neurological score prior to sacrifice		infarction (cortex%)	infarction (striatum %)	infarction (hemisphere %)
Data were reported in Supplemental Fig. 4	BR57	11	M	stroke	2		22.2111	69.6945	19.6706
	BR58	11	M	stroke + blood withthawal	5
	BR59	11	M	stroke	2		33.0597	110.159	34.5973
	BR60	11	M	stroke + blood withthawal	2		47.8136	109.3	45.5649
	BR61	11	M	stroke + blood transfusion	5
	BR62	11	M	stroke + blood transfusion	5
	BR63	11	M	stroke	5
	BR64	11	M	stroke + blood transfusion	2		23.031	74.9564	24.8251
	BR65	11	M	stroke	2		39.9498	108.653	41.5894
	BR66	11	M	stroke + blood transfusion	3		48.8332	129.976	52.4206
	BR67	11	M	stroke + blood withthawal	5
	BR68	11	M	stroke + blood transfusion	3		47.2356	108.631	42.5973
	BR69	11	M	stroke	2		44.7253	107.082	43.4753
	BR70	11	M	stroke + blood withthawal	5
	BR71	11	M	stroke + blood transfusion	5
	BR72	11	M	stroke + blood withthawal	5
	BR73	11	M	stroke	2		43.2358	89.3654	42.6789
	BR74	11	M	stroke + blood transfusion	5
	BR75	11	M	stroke + blood withthawal	5
	BR76	11	M	stroke + blood transfusion	5
	BR77	11	M	stroke	1		exclued due to subarachnoid hemorrhage			Exclued because of hemm
	BR78	11	M	stroke + blood withthawal	2		25.3699	101.394	22.367
	BR79	11	M	stroke	5
	BR80	11	M	stroke + blood withthawal	3		49.6634	129.976	51.3177
	BR81	11	M	stroke	3		31.2855	105.321	30.5643
	BR82	11	M	stroke + blood transfusion	5
	BR83	11	M	stroke + blood withthawal	5

## Sheet: Exp. 5
Exp. 5. Blood replacement and stroke mouse donors	animal ID	Age (Months)	Gender	Assignments	Neurological score prior to sacrifice	infarction (cortex%)	infarction (striatum %)	infarction (hemisphere %)
Data were reported in Supplemental Fig. 5	BR84	11	M	BR (500 ul, naïve donor)	2	10.0704	44.0334	9.57034
	BR85	11	M	BR (500 ul, stroke mouse donor)	5
	BR86	11	M	BR (500 ul, naïve donor)	2	4.07162	14.4985	4.51675
	BR87	11	M	BR (500 ul, stroke mouse donor)	5	44.947	83.5571	29.2794
	BR88	11	M	BR (500 ul, naïve donor)	2	8.9841	24.4985	8.57034
	BR89	11	M	BR (500 ul, stroke mouse donor)	1	exclued due to subarachnoid hemorrhage
	BR90	11	M	BR (500 ul, stroke mouse donor)	2
	BR91	11	M	BR (500 ul, naïve donor)	2	5.07162	12.5911	5.51675
	BR92	11	M	BR (500 ul, stroke mouse donor)	3
	BR93	11	M	BR (500 ul, stroke mouse donor)	5
	BR94	11	M	BR (500 ul, naïve donor)	2	9.99603	29.1603	9.07793
	BR95	11	M	BR (500 ul, stroke mouse donor)	5	29.9424	118.24	21.356
	BR96	11	M	BR (500 ul, stroke mouse donor)	5
	BR97	11	M	BR (500 ul, stroke mouse donor)	5
	BR98	11	M	BR (500 ul, naïve donor)	3	8.33982	12.0729	7.24046
	BR99	11	M	BR (500 ul, stroke mouse donor)	1	exclued due to subarachnoid hemorrhage
	BR100	11	M	BR (500 ul, stroke mouse donor)	2	54.947	129.011	52.5555
donor	BR101	3	M	naïve donor
donor	BR102	3	M	permanent stroke, donor
donor	BR103	3	M	naïve donor
donor	BR104	3	M	permanent stroke, donor
donor	BR105	3	M	naïve donor
donor	BR106	3	M	naïve donor
donor	BR107	3	M	permanent stroke, donor
donor	BR108	3	M	naïve donor
donor	BR109	3	M	permanent stroke, donor
donor	BR110	3	M	permanent stroke, donor
donor	BR111	3	M	naïve donor
donor	BR112	3	M	permanent stroke, donor
donor	BR113	3	M	permanent stroke, donor
donor	BR114	3	M	permanent stroke, donor
donor	BR115	3	M	permanent stroke, donor
donor	BR116	3	M	permanent stroke, donor
donor	BR117	3	M	permanent stroke, donor

## Sheet: Exp. 6
					Total absolute WBC numbers in blood (*106/ml)			Total absolute Neutrophils in blood (*106/ml)			Total absolute Monocytes in blood (*106/ml)			Total absolute CD4+ cells in blood (*106/ml)			Total absolute CD8+ cells in blood (*106/ml)			Total absolute CD19+ cells in blood (*106/ml)			Total absolute NK1.1 cells in blood (*106/ml)
Exp.6. FACS analyses for blood in BR and stroke mice	animal ID	Age (Months)	Gender	Assignments	Prior to BR	During BR	Post BR)	Prior to BR	During BR	Post BR	Prior to BR	During BR	Post BR	Prior to BR	During BR	Post BR	Prior to BR	During BR	Post BR	Prior to BR	During BR	Post BR	Prior to BR	During BR	Post BR
Data were reported in Fig. 4	BR118	10	M	BR (500 ul of blood from naïve donor)	13	8.3	8.6	7.54	3.0461	3.2164	1.547	1.577	1.7028	0.793	0.6474	0.7396	0.364	0.2241	0.258	1.066	0.996	1.204	0.754	0.5478	0.645
	BR119	10	M	BR (500 ul of blood from naïve donor)	8.9	6.3	6.4	4.72	2.39811	2.50689	1.19111	0.885167	0.960222	0.977778	0.583833	0.998889	0.204444	0.263667	0.322222	0.862222	0.8475	0.715333	0.471111	0.5085	0.58
	BR120	10	M	BR (500 ul of blood from tMCAO 90min donor)	9.1	10	9.6	5.84	6.45661	6.97767	0.64	1.23156	1.14372	1.01	0.534278	0.403667	0.45	0.335056	0.230667	0.86	0.2445	0.499778	0.7	0.262611	0.480556
	BR121	10	M	BR (500 ul of blood from tMCAO 90min donor)	9.6	10.6	10.2	6.38563	6.98062	7.56931	0.860625	0.946688	1.03913	1.25375	0.401625	0.356563	0.65875	0.19125	0.173188	0.626875	0.42075	0.356563	0.924375	0.439875	0.682563
	BR122	10	M	BR (500 ul of blood from naïve donor)	10.6	7.7	7.9	5.47875	2.27763	2.3885	0.9675	1.68744	1.7935	1.2825	1.33831	1.3515	0.79875	0.748125	0.6205	1.63125	1.27181	1.4705	0.50625	0.440563	0.527
	BR123	10	M	BR (500 ul of blood from tMCAO 90min donor)	exclued due to subarachnoid hemorrhage
	BR124	10	M	BR (500 ul of blood from tMCAO 90min donor)	13.3	15	14.3	8.535	9.2834	10.1673	1.695	1.7423	1.9162	1.29	0.7182	0.6721	0.45	0.4256	0.4147	1.365	0.7448	0.8151	0.825	0.5852	0.5005
	BR125	10	M	BR (500 ul of blood from naïve donor)	15	8.8	9.2	5.00437	1.98338	2.08688	0.6375	1.68356	1.78763	1.0625	0.976313	1.22063	0.711875	0.507375	0.543375	1.81688	1.14544	1.56713	0.818125	0.730313	0.441
	BR126	10	M	BR (500 ul of blood from tMCAO 90min donor)	14.2	16.2	15.4	11.5857	12.2578	13.5296	1.5687	1.76764	1.792	1.3797	1.28856	0.59136	1.0206	0.46256	0.30464	2.3625	0.59472	1.09312	1.4931	0.3304	0.55552
	BR127	10	M	BR (500 ul of blood from tMCAO 90min donor)	15.3	17.6	16.6	5.4625	6.36856	6.88537	2.28	2.05437	1.86431	1.12813	0.378438	0.754875	0.581875	0.551438	0.549	1.425	0.919063	0.549	0.4275	0.681188	0.617625
	BR128	10	M	BR (500 ul of blood from naïve donor)	13.8	8.2	8.5	9.016	3.91272	4.15492	2.3023	1.6184	1.76932	2.0769	0.60928	1.35184	0.6762	0.67592	0.68586	1.4168	1.56128	1.3916	0.7084	1.0472	0.70574
	BR129	10	M	BR (500 ul of blood from tMCAO 90min donor)	10.8	11.9	11.4	5.95	6.91969	7.45463	2.2	1.87575	1.89381	1.2375	0.468938	0.844375	0.5375	0.514688	0.386	1.55	0.903563	0.844375	0.525	0.651938	0.579
	BR130	10	M	BR (500 ul of blood from naïve donor)	9.4	6.4	6.6	5.1375	2.56856	2.68975	1.41562	1.01713	1.09975	0.778125	0.708125	0.848	0.375	0.379813	0.443875	1.06875	0.9785	0.848	0.65625	0.630875	0.708875
Donor	BR131	3	M	naïve donor
Donor	BR132	3	M	stroke (90min tMCAO + 4.5h reperfusion)
Donor	BR133	3	M	stroke (90min tMCAO + 4.5h reperfusion)																													Stroke + BR (n=5)		Control (n=5)	BR (n=5)		Stroke (n=5)	Stroke + BR (n=5)		Control (n=5)	BR (n=5)
Donor	BR134	3	M	naïve donor
Donor	BR135	3	M	naïve donor
Donor	BR136	3	M	stroke (90min tMCAO + 4.5h reperfusion)
Donor	BR137	3	M	naïve donor
Donor	BR138	3	M	stroke (90min tMCAO + 4.5h reperfusion)																														0						0
Donor	BR139	3	M	naïve donor
Donor	BR140	3	M	naïve donor
Donor	BR141	3	M	stroke (90min tMCAO + 4.5h reperfusion)
Donor	BR142	3	M	naïve donor
Donor	BR143	3	M	stroke (90min tMCAO + 4.5h reperfusion)

## Sheet: Exp. 7
					cytokine and chemokine panel pg/ml										proteinase panel ng/ml
Exp. 7. Cytokine, chemokine, MMP-2, and MMP-9 in BR and stroke mice	animal ID	Age (Months)	Gender	Assignments	IL-1 beta	IL-2	IL-4	IL-5	IL-6	IL-10	IL-12	IFN-gamma	TNF-alpha	CXCL-1	MMP-2 in plasma	MMP-9 in plasma	MMP-9 in controlateral hemisphere	MMP-9 in ipsilateral hemisphere
Data were reported in Fig. 5 (cytokines and chemokine in plasma)	BR144	10	M	Control	0.436707	0.738337	0.058534	1.74564	3.8799	17.6203	2.63366	0.209914	6.89708	54.5949	13.4795	35.7585
Data were reported in Fig. 7A (plasma MMP-9) and supplemental Fig. 6 (plasma MMP-2)	BR145	10	M	Stroke 23H	1.29484	4.03361	0.028086	0.91721	4699.64	76.2655	40.4683	0.574877	57.555	356.356	18.9856	314.259	51.76	264.25
Data were reported in Fig. 7B&C (brain MMP-9)	BR146	10	M	Stroke 8H	2.5628	1.33628	0.326	4.40799	1530.02	14.085	16.3039	0.286269	16.9784	574.762	26.1617	242.658	66.78	135.812
	BR147	10	M	Stroke, BR (500ul) 8H	0.486388	1.70338	0.54982	3.27343	71.2032	6.94867	58.59	0.137097	2.99041	171.767	24.1493	92.3457	55.1	88.4351
	BR148	10	M	Stroke, BR (500ul) 23H	1.09482	0.206042	0.08773	1.13811	132.564	12.64	2.38517	0.065858	17.6796	908.75	2.48688	58.7694	88.49	32.5678
	BR149	10	M	Control	0.550796	0.58853	0.194052	1.84133	5.3547	9.60852	2.16763	0.342734	4.66772	62.9796	14.2735	18.7686
	BR150	10	M	Stroke, BR (500ul) 8H	0.544936	1.1946	0.134975	1.55764	41.2525	5.70779	7.56389	0.075526	5.56609	185.959	26.7756	59.5566	28.652	25.1433
	BR151	10	M	Stroke, BR (500ul) 23H	0.87886	0.257498	1.68896	2.17102	95.3859	11.8218	12.0012	0.05805	10.3253	352.428	7.25978	55.0515	48.51	73.4535
	BR152	10	M	Stroke 23H	3.61476	0.702412	0.337109	1.47469	79.0017	3.42411	18.4909	0.434824	47.7861	40.7315	28.3987	369.199	56.6	154.24
	BR153	10	M	Stroke 8H	2.13064	3.32115	0.066062	9.48525	960.459	8.07306	9.42489	0.194387	12.2019	4593.63	29.0069	192.501	77.91	295.76
	BR154	10	M	Stroke, BR (500ul) 23H	0.721314	1.02815	0.150019	0.466927	297.449	8.77056	89.3106	0.090981	6.35242	105.742	13.1756	45.7436	78.14	80.7102
	BR155	10	M	Stroke 8H	2.31506	1.24606	0.171461	4.85069	1009.06	9.70675	10.1375	0.088696	10.3485	1904.44	5.29672	160.958	87.927	460.099
	BR156	10	M	Stroke 23H	1.34246	0.768263	0.377595	4.49234	155.852	3.29409	71.9991	0.358257	234.686	113.639	4.88928	323.121	112.7	336.68
	BR157	10	M	Stroke, BR (500ul) 8H	0.184104	1.19808	0.341189	1.36665	20.6009	15.0093	11.6619	0.124612	9.7876	236.32	4.88928	46.3561	51.794	85.3022
	BR158	10	M	Control	0.195636	0.203038	0.134007	7.27029	2.07325	10.4052	1.53406	0.434824	5.17943	33.045	2.69412	30.5353
	BR159	10	M	Stroke, BR (500ul) 23H	0.58307	0.771443	0.314292	14.4049	415.209	10.0022	0.537591	0.112238	11.9806	272.592	12.4426	109.244	31.26	92.2684
	BR160	10	M	Stroke, BR (500ul) 8H	1.39285	5.3796	0.224355	1.15108	70.3968	8.78476	18.7293	0.055309	8.67051	172.185	9.65471	94.1152	46.284	37.2352
	BR161	10	M	Stroke 8H	0.427284	6.07428	0.19193	1.31531	116.677	10.4375	2.38517	0.121134	11.6137	3254.57	6.32189	183.75	91.266	242.702
	BR162	10	M	Stroke 23H	2.22307	1.78105	0.298707	2.6573	321.566	2.26709	5.18403	0.563752	10.1342	208.153	5.52043	228.657	72.49	332.353
	BR163	10	M	Control	1.38096	0.081434	0.091406	1.69225	45.6388	12.0591	3.24582	0.41484	7.16438	56.4554	3.0029	23.416
	BR164	10	M	Stroke, BR (500ul) 8H	0.998454	6.35902	0.31309	9.65768	77.8021	7.55192	19.0315	0.110678	4.49582	51.1209	1.32892	87.8363	57.304	57.1895
	BR165	10	M	Stroke 23H	1.42259	5.24016	0.076735	2.55852	7539.5	145.38	2.16763	0.209914	10.9191	563.119	3.25987	303.147	123.84	459.163
	BR166	10	M	Stroke 8H	1.35516	11.6471	0.252532	3.12998	497.065	22.7308	18.732	0.217624	8.56773	6014.35	2.65891	230.322	103.509	214.321
	BR167	10	M	Control	0.343432	0.056956	0.05311	0.498862	3.0353	2.82132	1.86494	0.086499	0.30176	13.3396	1.78926	33.0568
	BR168	10	M	Stroke, BR (500ul) 23H	1.23989	0.398544	0.125058	5.09382	134.663	79.5216	10.1375	0.011548	16.6827	224.919	4.51319	113.545	90.96	56.0128
	BR169	10	M	Stroke, BR (500ul) 8H	0.178342	2.34104	0.166083	11.2129	103.093	8.04783	7.38012	0.043852	3.7553	395.683
	BR170	10	M	Stroke, BR (500ul) 23H	0.983679	0.227246	0.067613	1.87534	120.885	8.34046	55.0935	0.096955	9.80805	73.6451
	BR171	10	M	Control	1.03987	0.756294	0.074907	2.4432	20.6009	14.8251	18.4909	0.156349	7.24213	40.2303
	BR172	10	M	Stroke 8H	6.05857	1.85521	0.05944	1.71987	1225.41	16.0301	55.0935	0.079401	7.86748	1592.97
	BR173	10	M	Stroke 23H	0.416285	1.89976	0.79396	1.50327	894.632	5.45925	10.002	0.41484	61.5156	616.265
donor	BR174	3	M	donor
donor	BR175	3	M	donor
donor	BR176	3	M	donor
donor	BR177	3	M	donor
donor	BR178	3	M	donor
donor	BR179	3	M	donor
donor	BR180	3	M	donor
donor	BR181	4	M	donor
donor	BR182	4	M	donor
donor	BR183	4	M	donor
donor	BR184	4	M	donor
donor	BR185	4	M	donor

## Sheet: Exp. 8
Exp. 8. BR and 72 hours survival	animal ID	Age (Months)	Gender	Assignments	Neurological Scores (prior to BR)	Neurological Scores (Post-BR)	Neurological Scores (Day 1)	Neurological Scores (Day 2)	Neurological Scores (Day 3)	infarction (cortex%)	infarction (striatum %)	infarction (hemisphere %)
Data were reported in Fig. 3	BR186	10	M	Control	2	3	2	2	3	60.5536	106.72	54.0677
	BR187	10	M	Control	2	2	2	2	2	59.3786	148.184	56.7247
	BR188	10	M	BR (500 ul)	3	1	2	2	1	4.42219	29.8366	6.37991
	BR189	10	M	BR (500 ul)	3	2	1	2	2	0.877546	24.1938	2.48395
	BR190	10	M	Control	2	2	3	3	2	24.453	141.217	27.6607
	BR191	10	M	BR (500 ul)	2	2	1	1	1	4.23403	10.1602	3.47345
	BR192	10	M	Control	2	2	5
	BR193	10	M	Control	3	3	5
	BR194	10	M	BR (500 ul)	2	2	1	1	1	3.38548	55.7785	8.11355
	BR195	10	M	Control	3	2	2	2	3	42.9795	156.76	43.8003
	BR196	10	M	Control	2	1	2	3	5
	BR197	10	M	BR (500 ul)	3	2	2	1	1	7.15598	48.0068	9.36001
	BR198	10	M	Control	2	2	2	2	2	44.8378	144.485	37.8578
	BR199	10	M	BR (500 ul)	2	1	2	1	1	1.87008	40.4305	5.36342
	BR200	10	M	Control	2	2	2	3	4	79.4945	159.427	80.3269
	BR201	10	M	Control	3	3	4	5
donor	BR202	5	M	donor
donor	BR203	5	M	donor
donor	BR204	5	M	donor
donor	BR205	5	M	donor
donor	BR206	5	M	donor
donor	BR207	5	M	donor

## Sheet: Exp. 9
Exp. 9. BR and brain cells in stroke	animal ID	Age (Months)	Gender	Assignments	Total cell counts in controlateral hemisphere	Total cell counts in ipsilateral hemisphere	Total neutrophils controlateral hemisphere	Total neutrophils in ipsilateral hemisphere	Total macrophages controlateral hemisphere	Total macrophages in ipsilateral hemisphere
FACS analyses of cells in brains	BR208	10	M	Stroke, 8h	50320	93801	1359	4409	20178	69600
Data were reported in Fig. 6	BR209	10	M	Stroke + BR, 8h	15175	45150	152	677	2747	13048
	BR210	10	M	Stroke, 23h	48170	123809	2457	12752	34538	105733
	BR211	10	M	Stroke + BR, 23h	46886	35709	703	1607	8439	21675
	BR212	10	M	Stroke, 8h	31595	75702	1137	4694	12164	54960
	BR213	10	M	Stroke + BR, 8h	32864	41519	230	498	4732	10463
	BR214	10	M	Stroke, 23h	50939	166535	3362	19651	34435	133728
	BR215	10	M	Stroke + BR, 23h	22980	75825	184	3640	5079	49893
	BR216	10	M	Stroke, 8h	27122	104186	1383	8022	9655	72618
	BR217	10	M	Stroke + BR, 8h	46630	79929	606	1439	4616	16545
	BR218	10	M	Stroke, 23h	30512	150957	1282	13284	20809	122124
	BR219	10	M	Stroke + BR, 23h	30956	86973	217	4436	4767	52271
	BR220	10	M	Stroke, 8h	33377	65810	1302	4278	14619	51266
	BR221	10	M	Stroke, 23h	50308	108971	2717	11551	36876	93715
	BR222	10	M	Stroke + BR, 8h	30700	41441	207	414	6506	10982
	BR223	10	M	Stroke, 23h	50939	151697	1834	11832	32092	120903
	BR224	10	M	Stroke + BR, 23h	33120	33215	298	1461	6160	21656
	BR225	10	M	Stroke, 8h	33903	94294	1980	3489	39038	71192
	BR226	10	M	Stroke + BR, 8h	22724	22864	136	252	2909	5396
	BR227	10	M	Stroke + BR, 23h	15431	66732	185	2869	3657	37036
donor	BR228	3	M	donor
donor	BR229	3	M	donor
donor	BR230	3	M	donor
donor	BR231	3	M	donor
donor	BR232	3	M	donor
donor	BR233	3	M	donor
donor	BR234	3	M	donor
donor	BR235	3	M	donor
donor	BR236	3	M	donor
donor	BR237	3	M	donor

## Sheet: Exp. 10
Exp. 10. plasma and stroke outcomes	animal ID	Age (Months)	Gender	Assignments	Neurological Scores	infarction (cortex%)	infarction (striatum %)	infarction (hemisphere %)	Prior to BR	During BR	Post BR)	Prior to BR	During BR	Post BR	Prior to BR	During BR	Post BR	Prior to BR	During BR	Post BR	Prior to BR	During BR	Post BR	Prior to BR	During BR	Post BR	Prior to BR	During BR	Post BR
Stroke infarction and neurological scores were reported in Supplemental Fig. 7	BR238	11	M	stroke + plasma transfusion	2	43.6721	98.7486	42.0695	12	14	14	6.96	8.6203	8.56194	1.428	1.45569	1.57181	2.13823	1.63371	1.59303	0.58125	0.975529	0.965912	1.20441	0.657176	0.719206	0.727941	0.516353	0.441618
Blood samples from plasma transfusion group were used for FACS analyses	BR239	11	M	stroke	5
Data were added in Fig. 4 control group	BR240	11	M	stroke	2	45.9891	80.038	42.2845
	BR241	11	M	stroke + plasma transfusion	2	41.3987	137.563	43.4826	9	12	11	4.74231	6.48201	6.37416	1.30673	0.938885	1.01515	1.10625	0.354375	0.314614	0.397059	0.16875	0.152813	0.553125	0.37125	0.314614	0.815625	0.388125	0.602261
	BR242	11	M	stroke	2	30.0814	80.5665	29.269
	BR243	11	M	stroke + plasma transfusion	2	16.4059	73.5769	15.8525	8	7	8	4.35692	5.99543	5.87593	1.09949	0.817077	0.886359	0.891176	0.471422	0.356177	0.900529	0.295638	0.20353	0.758824	0.215735	0.440981	0.617647	1.23172	0.42402
	BR244	11	M	stroke	3	41.5124	135.217	42.3564
	BR245	11	M	stroke + plasma transfusion	5
	BR246	11	M	stroke	2	39.4771	123.265	36.7732
	BR247	11	M	stroke + plasma transfusion	3	25.3897	71.6542	18.8525	14	20	19	4.61942	5.91367	5.79821	0.588462	1.55406	1.65011	0.995404	0.333916	0.666066	0.474265	0.486563	0.484412	1.25735	0.810938	0.484412	0.377206	0.601048	0.544963
	BR248	11	M	stroke	5
	BR249	11	M	stroke	2	35.2762	82.786	36.269
	BR250	11	M	stroke + plasma transfusion	4	50.2004	55.4064	44.8896	20	12	12	10.0573	16.4254	16.2776	3.89308	3.55763	3.65554	1.09191	0.413769	0.745037	0.64321	0.454136	0.340588	1.36765	0.797261	0.745037	0.463235	0.575239	0.510882
	BR251	11	M	stroke + plasma transfusion	5
	BR252	11	M	stroke	2	52.7228	63.1367	47.134
	BR253	11	M	stroke + plasma transfusion	2	51.5907	162.239	56.4826	13	15	15	8.32246	11.3823	11.3933	2.1252	1.49391	1.63322	1.21738	1.13697	0.521788	0.513419	0.408141	0.2688	2.08456	0.524753	0.964518	1.31744	0.291529	1.49016
donor	BR254	3	M	donor
donor	BR255	3	M	donor
donor	BR256	3	M	donor
donor	BR257	3	M	donor
donor	BR258	3	M	donor
donor	BR259	3	M	donor
donor	BR260	3	M	donor
donor	BR261	3	M	donor

[truncated: 3 more sheets: Exp. 11, Exp. 12, Exp. 13]
